# Supplementary material for: On parsimony and clustering
Source: PeerJ Comput Sci. 2023 Apr 20;9:e1339. doi: 10.7717/peerj-cs.1339 (PMC10280621; doi:10.7717/peerj-cs.1339)
Supplement: Supplemental Information 1 [file peerj-cs-09-1339-s001.ipynb]

# %% [code]
import sys
!{sys.executable} -m pip install biopython

# %% [markdown]
Learning how to use Biopython
--

# %% [code]
from Bio import AlignIO
aln = AlignIO.read('msa.phy', 'phylip')
print(aln)
ex1 = AlignIO.read('ex1.phy', 'fasta')
print(ex1)
ex2 = AlignIO.read('ex2.phy', 'phylip')
print(ex2)

# %% [code]
from Bio.Phylo.TreeConstruction import DistanceCalculator

calculator = DistanceCalculator('identity')
dm = calculator.get_distance(aln)
print(dm)
dm1 = calculator.get_distance(ex1)
print(dm1)

# %% [code]
from Bio.Phylo.TreeConstruction import DistanceTreeConstructor
# Create a DistanceTreeConstructor object
constructor = DistanceTreeConstructor()
upgmatree = constructor.upgma(dm)

# %% [code]
from Bio.Phylo.TreeConstruction import *

scorer = ParsimonyScorer()
searcher = NNITreeSearcher(scorer)
constructor = ParsimonyTreeConstructor(searcher)
pars_tree = constructor.build_tree(ex1)
print(pars_tree)

# %% [code]
from Bio import Phylo

Phylo.draw(pars_tree)

# %% [markdown]
Loads all functions
--

# %% [code]
from Bio import AlignIO
from Bio.Phylo.TreeConstruction import *
from Bio import Phylo
import networkx as nx
import matplotlib.pyplot as plt
import pydot
from networkx.drawing.nx_pydot import graphviz_layout
from sklearn import preprocessing
import scipy.cluster.hierarchy as sch
from scipy.cluster.hierarchy import fcluster
import numpy as np

def d_h(s1, s2):
    ''' Hamming distance betweeen two strings
    '''
    return sum(c1 != c2 for c1, c2 in zip(s1, s2))

def weightT(T):
    ''' input: weighted tree
        output: its weight
    ''' 
    parslen = 0
    for e in T.edges(data=True):
        parslen += e[2]['weight']
    return parslen

def build_complete_graph(data):
    '''input: data = output of AlignIO.read
       output: a weighted complete graph
    '''
    # initializes a graph
    G = nx.Graph()
    # nodes and edges
    seqs = [str(x.seq) for x in list(data)]
    ids  = [x.id for x in list(data)]
    # add edges
    lst_edges = [(ids[u],ids[v],d_h(seqs[u],seqs[v])) for u,v in nx.complete_graph(len(ids)).edges()]
    G.add_weighted_edges_from(lst_edges)
    
    return G

def build_tree_from_complete_graph(G):
    ''' input: G = complete graph, generated by build_complete_graph
        output: a parsimonious tree
    '''
    # for G, maps from ids to indices 
    change_labels = {}
    
    for i in range(len(list(G.nodes()))):
        change_labels[list(G.nodes())[i]] = i
        
    # assign integer labels
    G = nx.relabel_nodes(G, change_labels)
    
    # MST
    T = nx.minimum_spanning_tree(G)
    # number of nodes
    N = T.order()
    # initializes parsimony tree
    Tpars = nx.Graph()
    
    while T.size() > 0:
        # finds leaves in tree
        leaves = [n for n in T.nodes() if T.degree(n)==1]
        # edges connecting leaves to predecessors
        predecessors_edges = [e for e in T.edges(data=True) if e[0] in leaves or e[1] in leaves]
        # predecessors
        predecessors = list(set([e[0] if not(e[0] in leaves) else e[1]for e in predecessors_edges]))
        
        if not(set(leaves) == set(predecessors)):
            # for parsimony tree, uses a leaf also as intermediate node
            # thus needs an edge (of weight 0) from the intermediate node to leaf
            # cannot keep the same label though, add new nodes with label n+N
            self_edges = [(n, n+N, {'weight': 0}) for n in predecessors]
            # adds these edges to the parsimony tree
            Tpars.add_edges_from(predecessors_edges+self_edges)
            # removes edges from MST
            T.remove_edges_from(predecessors_edges)
            
        else:
            # last edge
            le = list(T.edges(data=True))[0]
            edges_toroot = [(le[0],le[1],le[2]), (le[1],le[1]+N,{'weight': 0})] 
            Tpars.add_edges_from(edges_toroot)
            # removes edges from MST
            T.remove_edges_from([list(T.edges())[0]])
            
    leaves = [n for n in Tpars.nodes() if Tpars.degree(n) == 1]
    # this is to make sure that leaves have the smallest index 
    flip_mapping = {}
    for l in leaves:
        if l > N-1:
            # a leaf of the form n+N, say we want l=82 to be 2
            # 2 becomes 82 
            flip_mapping[l-N] = l
            # 82 becomes 2
            flip_mapping[l] = l-N
            
    Tpars = nx.relabel_nodes(Tpars, flip_mapping)    
    
    return Tpars

def dBC(c1, c2, X):
    
    # max for hamming distance
    mind = len(X[0]) + 1
    minxy = []
    for x in c1:
        for y in c2:
            # hamming
            d = d_h(X[x], X[y])
            if d < mind:
                mind = d
                minxy = [(x,y)]
            else:
                if d == mind:
                    minxy.append((x,y))
    return [mind, minxy]
            
def labelled_clustering(X, Z):
    ''' input: X = data that serves as input to compute Z
               Z = dendogram
    '''
    
    # number of points to be clustered
    n = np.shape(Z)[0]+1
    
    # cluster membership
    C = {}
    # labels
    L = {}
    # tree
    T = nx.Graph()
    # Z is (n-1)x4
    for i in range(n-1):
        c1 = int(Z[i,0])
        c2 = int(Z[i,1])
        if not(c1 in C.keys()):
            # leaf
            C[c1] = [c1]
        if not(c2 in C.keys()):
            # leaf
            C[c2] = [c2]

        C[n+i] = C[c1]+C[c2]     
        # after agglomeration, sets up labels
        argmin = dBC(C[c1], C[c2], X)[1]
        # argmin could contain several options
        L[c1] = argmin[0][0]
        L[c2] = argmin[0][1]
        # builds labelled tree 
        T.add_edges_from([(c1,n+i),(c2,n+i)])
        
    # last label, n + (n-2)
    L[n+n-2] = L[n+n-3]
    
    Tweight = nx.Graph()
    for e in T.edges():
        weight = (d_h(X[L[e[0]]],X[L[e[1]]]))
        Tweight.add_edges_from([(e[0],e[1],{'weight': weight})])
        
    return Tweight, L

def find_clusters_frompars(G, noiter, tree_root): 
    '''
    '''
    G = G.to_undirected()
    if tree_root == None:
        prev_nodes = [list(G.nodes())[0]]
    else:
        prev_nodes = [tree_root]
    
    # leaves
    leaves = [n for n in G.nodes() if G.degree(n) == 1]
    
    for i in range(noiter):
        next_edges = [e for e in G.edges() if e[0] in prev_nodes or e[1] in prev_nodes ]
        next_nodes = []
        # find edges out from root(s)
        for e in next_edges:
            if not(e[0] in prev_nodes):
                next_nodes.append(e[0])
            if not(e[1] in prev_nodes):
                next_nodes.append(e[1])
        # disconnects the descendants
        G.remove_edges_from(next_edges)
        # removes the ancestors if they are not leaves
        G.remove_nodes_from([n for n in prev_nodes if not(n in leaves)])
        # updates roots
        prev_nodes = next_nodes
    # connected components
    ccs = [G.subgraph(c) for c in nx.connected_components(G)]
    
    clusters = []
    for cc in ccs:

        if cc.order() > 1:
            #cce = [e for e in G.edges() if e[0] in cc and e[1] in cc]
            #ccG = ccG.add_edges_from(cce)
            ccn = [n for n in cc.nodes() if cc.degree(n)==1]
            clusters.append(ccn)
        else:
            clusters.append(list(cc.nodes()))
        
    return clusters

def compute_pairs(labels):
    '''
    '''
    Lpairs = []
    
    labels_newformat = [0 for x in range(sum([len(s) for s in labels]))]
    for s in labels:
        for idx in s:
            labels_newformat[idx] = labels.index(s)
    
    clus_list = set(labels_newformat)
    for clus in clus_list: 
        s = [i for i, x in enumerate(labels_newformat) if x == clus]
        for i in range(len(s)):
            for j in range(i+1,len(s)):
                #[set(i) for i in itertools.combinations(s, 2)]
                Lpairs.extend([(s[i],s[j])])
    return Lpairs

def Fmeasure(labels,truthlabels):
    '''
    '''
    Pclus = set(compute_pairs(labels))
    Ptrue = set(compute_pairs(truthlabels))
    #print(len(Pclus))
    #print(len(Ptrue))
    a = len(Pclus.intersection(Ptrue))
    b = len(Pclus-Ptrue)
    c = len(Ptrue-Pclus)
    #print(a,b,c)
    F = (2*a)/(2*a+b+c)
    return F

# %% [markdown]
Parsimonious trees
--

# %% [code]
# reads the file
usflu_data = AlignIO.read('usflu.fasta', 'fasta')
print(usflu_data)
# retrieves sequences and ids
seqs_usflu = [str(x.seq) for x in list(usflu_data)]
ids_usflu = [x.id for x in list(usflu_data)]

# %% [markdown]
Method 1:neighbour joining (NJ)

# %% [code]
# computes distance
dist_usflu = DistanceCalculator('identity').get_distance(usflu_data)
print(dist_usflu)

# creates NJ tree
nj_tree_usflu = DistanceTreeConstructor().nj(dist_usflu)

# %% [code]
G_usflu = Phylo.to_networkx(nj_tree_usflu)

# twopi, dot, circo
pos = graphviz_layout(G_usflu, prog="dot")

# larger figure size
plt.figure(3,figsize=(12,12)) 
nx.draw(G_usflu, pos, with_labels = True, node_size=60,font_size=8)
plt.show()

# %% [markdown]
Method 2: Parsimony

# %% [code]
scorer_usflu = ParsimonyScorer()
searcher_usflu = NNITreeSearcher(scorer_usflu)
# builds the tree from scratch if second argument is empty, 
# otherwise second argument is the starting tree (e.g. nj_tree_usflu)
constructor = ParsimonyTreeConstructor(searcher_usflu)
pars_tree_usflu = constructor.build_tree(usflu_data)
scorer_usflu.get_score(pars_tree_usflu, usflu_data)

# %% [code]
Gpars_usflu = Phylo.to_networkx(pars_tree_usflu)

# twopi, dot, circo
pos2 = graphviz_layout(Gpars_usflu, prog="dot")

# larger figure size
plt.figure(figsize=(12,12)) 
nx.draw(Gpars_usflu, pos2, with_labels = True, node_size=60,font_size=8)
plt.show()

# %% [markdown]
Method 3: start with NJ and optimize parsimony

# %% [code]
scorer_usflu_fromnj = ParsimonyScorer()
searcher_usflu_fromnj = NNITreeSearcher(scorer_usflu_fromnj)
# builds the tree from scratch if second argument is empty, 
# otherwise second argument is the starting tree (e.g. nj_tree_usflu)
constructor_fromnj = ParsimonyTreeConstructor(searcher_usflu_fromnj, nj_tree_usflu)
pars_tree_usflu_fromnj = constructor_fromnj.build_tree(usflu_data)
scorer_usflu_fromnj.get_score(pars_tree_usflu_fromnj, usflu_data)

# %% [code]
Gpars_usflu_fromnj = Phylo.to_networkx(pars_tree_usflu_fromnj).to_undirected()
current_nodes = list(Gpars_usflu_fromnj)

mapping = {}
for i in range(len(current_nodes)):
    # maps nodes with ids and indices
    if Gpars_usflu_fromnj.degree(current_nodes[i]) == 1: 
        mapping[current_nodes[i]] = ids_usflu.index(current_nodes[i].name)
    
# twopi, dot, circo
pos3 = graphviz_layout(Gpars_usflu_fromnj, prog="dot")

# larger figure size
plt.figure(figsize=(12,12)) 

nx.draw(Gpars_usflu_fromnj, pos3, with_labels = False, node_size=60, node_color='lightblue')
# add labels to the leaves
nx.draw_networkx_labels(Gpars_usflu_fromnj, pos3, mapping, font_size=20)

plt.show()

# %% [markdown]
Built from MST
--

# %% [code]
# reads the file
usflu_data = AlignIO.read('usflu.fasta', 'fasta')
print(usflu_data)
# retrieves sequences and ids
seqs_usflu = [str(x.seq) for x in list(usflu_data)]
ids_usflu = [x.id for x in list(usflu_data)]

# weight of mst
Tmst = nx.minimum_spanning_tree(build_complete_graph(usflu_data))
print(weightT(Tmst))

# parsimony from mst
Tpars = build_tree_from_complete_graph(build_complete_graph(usflu_data))
nx.is_tree(Tpars), len([n for n in Tpars.nodes() if Tpars.degree(n)==1]), weightT(Tpars)

# %% [code]
# plots
leaves = [n for n in Tpars.nodes() if Tpars.degree(n) == 1]

mapping = {}
for i in range(len(leaves)):
    mapping[leaves[i]] = leaves[i]

# twopi, dot, circo
pos4 = graphviz_layout(Tpars, prog="dot")

# larger figure size
plt.figure(figsize=(12,12)) 
nx.draw(Tpars, pos4, with_labels = False, node_size=60,font_size=15, node_color='lightblue')
nx.draw_networkx_labels(Tpars, pos4, mapping, font_size=20)
plt.show()

# %% [markdown]
Hierarchical clustering
--

# %% [code]
# reads the file
usflu_data = AlignIO.read('usflu.fasta', 'fasta')
seqs_usflu = [str(x.seq) for x in list(usflu_data)]
ids_usflu = [x.id for x in list(usflu_data)]

alphabet = set([y for x in seqs_usflu for y in x])

le = preprocessing.LabelEncoder()
le.fit(list(alphabet))

X = []
for s in seqs_usflu:
    let = list(le.transform([x for x in s]))
    X.append(let)

Z = sch.linkage(X,method='single',metric='Hamming')

# larger figure size
plt.figure(figsize=(25,10)) 
dend = sch.dendrogram(Z, leaf_font_size=15, 
                      #truncate_mode='lastp',  # show only the last p merged clusters
                      #p=12,  # show only the last p merged clusters
                     )

Zlab, L = labelled_clustering(X, Z)
# 988 before 
print(weightT(Zlab))

# %% [code]
len(X[0])

# %% [markdown]
Small examples: example 1

# %% [code]
N = 7
X1 = []

for s in seqs_usflu[0:N]:
    let = list(le.transform([x for x in s]))
    X1.append(let)

Z1 = sch.linkage(X1, method='single', metric='Hamming')
dend1 = sch.dendrogram(Z1, leaf_font_size=15)

Zlab1, L1 = labelled_clustering(X1, Z1)
weightT(Zlab1)

# %% [markdown]
Small examples: example 2

# %% [code]
N = 7
X2 = []

for s in seqs_usflu[N:2*N]:
    let = list(le.transform([x for x in s]))
    X2.append(let)

Z2 = sch.linkage(X2, method='single', metric='Hamming')
dend2 = sch.dendrogram(Z2, leaf_font_size=15)

Zlab2, L2 = labelled_clustering(X2, Z2)
weightT(Zlab2)

# %% [markdown]
Small examples: example 3

# %% [code]
# cleans data for clustering
le3 = preprocessing.LabelEncoder()
le3.fit(["A", "C", "G", "T"])

seqs3 = ['CCGT','ACCT','ACGT','ACCG']

X3 = []
for s in seqs3:
    let = list(le3.transform([x for x in s]))
    X3.append(let)

# clustering and dendogram    
Z3 = sch.linkage(X3,method='single',metric='Hamming')

dend3 = sch.dendrogram(Z3, labels=seqs3)
plt.show()

# complete graph
Gc = nx.Graph()
# add edges
lst_edges = [(u,v,d_h(seqs3[u],seqs3[v])) for u,v in nx.complete_graph(len(seqs3)).edges()]
Gc.add_weighted_edges_from(lst_edges)
T = nx.minimum_spanning_tree(Gc)
print(weightT(T))

Zlab3, L3 = labelled_clustering(X3, Z3)
print(weightT(Zlab3))
print(L3)

mapping = {}
for i in range(len(L3)):
    if i < 4:
        mapping[i] = seqs3[L3[i]]
    else:
        mapping[i] = seqs3[L3[i]] + ' '

Zlab3 = nx.relabel_nodes(Zlab3, mapping)

pos5 = graphviz_layout(Zlab3, prog="dot")

# larger figure size
# plt.figure(figsize=(12,12)) 
nx.draw(Zlab3, pos5, with_labels = True, node_size=60,font_size=15, node_color='white')
plt.show()

# %% [markdown]
F-score
--

# %% [markdown]
We need clusters from above trees. This is for the dendogram.

# %% [code]
fc = fcluster(Z, t=0.011, criterion='distance')
len(set(fc))

# %% [markdown]
We need clusters from above trees. This is for the parsimonious trees.

# %% [code]
clusterings = []
# find clusters within parsimonious trees
for iters in [[2, 2, 1, 0.02], [3, 3, 1, 0.011]]:
    print(iters)
    # Gpars_usflu 
    ct1 = find_clusters_frompars(Gpars_usflu, iters[0], None)
    ct1_label = []
    for ct in ct1:
        ct1_label.append([ids_usflu.index(n.name) for n in ct])
    # Gpars_usflu_fromnj
    ct2 = find_clusters_frompars(Gpars_usflu_fromnj, iters[1], None)
    ct2_label = []
    for ct in ct2:
        ct2_label.append([ids_usflu.index(n.name) for n in ct])
    # Tpars
    # CAUTIOUS ABOUT ROOT
    ct3_label = find_clusters_frompars(Tpars,iters[2], 80)
    
    # Z/Zlab 
    fc = fcluster(Z, t=iters[3], criterion='distance')
    fc_label = {}
    for i in range(len(set(fc))):
        fc_label[i] = []
    fcs = list(fc)
    for i in range(len(fcs)):
        fc_label[fcs[i]-1]+= [i] 
        
    for ct, ct_label in zip([ct1, ct2, ct3_label, list(fc_label.values())],[ct1_label, ct2_label, ct3_label, list(fc_label.values())]):
        print('cluster number:', len(ct))
        # check that all the leaves are accounted for
        cnt = []
        for ctt in ct:
            cnt += ctt
        print(len(set(cnt)))
    clusterings.append([ct1_label, ct2_label, ct3_label, list(fc_label.values())])     
    

# %% [code]
fscores = np.zeros((4,4))

for i in range(4):
    for j in range(i+1, 4):
        fscores[i,j] = Fmeasure(clusterings[0][i], clusterings[0][j])
        fscores[j,i] = Fmeasure(clusterings[1][i], clusterings[1][j])
        
fscores
